# Supplementary material for: Clinical significance and simultaneous microevolution of two closely-related nontuberculous mycobacteria species
Source: Front Microbiol. 2026 Apr 7;17:1791000. doi: 10.3389/fmicb.2026.1791000 (PMC13095810; doi:10.3389/fmicb.2026.1791000)
Supplement: Supplementary file 1 [file Data_Sheet_1.XLSX]

## Sheet: Sheet1
		120309_nivoides															120309_septicum					120310_nivoides							120310_septicum
	isolates	120309_2	120309_3	120309_4	120309_6	120309_7	120309_9	120309_10	120309_11	120309_13	120309_15	120309_16	120309_17	120309_18	120309_19	120309_20	120309_1	120309_5	120309_8	120309_12	120309_14	120310_1	120310_7	120310_11	120310_12	120310_14	120310_15	120310_17	120310_2	120310_3	120310_4	120310_5	120310_6	120310_8	120310_9	120310_10	120310_13	120310_16	120310_18	120310_19	120310_20
120309_nivoides	120309_2	0	1	0	0	1	0	1	0	1	0	0	0	0	0	0	196968	196971	196846	196958	197001	1	0	0	0	0	0	0	196957	196969	196981	196937	196958	196864	196954	196967	196957	196975	196958	196865	196937
	120309_3	1	0	1	1	2	1	2	1	2	1	1	1	1	1	1	197173	197152	197028	197147	197194	2	1	1	1	1	1	1	197143	197179	197169	197129	197148	197047	197148	197158	197145	197177	197157	197047	197134
	120309_4	0	1	0	0	1	0	1	0	1	0	0	0	0	0	0	197060	197048	196925	197041	197074	1	0	0	0	0	0	0	197031	197054	197052	197020	197043	196948	197035	197036	197036	197062	197043	196934	197018
	120309_6	0	1	0	0	1	0	1	0	1	0	0	0	0	0	0	196682	196681	196556	196672	196715	1	0	0	0	0	0	0	196674	196680	196687	196658	196683	196566	196664	196675	196671	196704	196674	196567	196646
	120309_7	1	2	1	1	0	1	2	1	2	1	1	1	1	1	1	196384	196380	196258	196370	196421	2	1	1	1	1	1	1	196370	196384	196381	196366	196368	196276	196372	196375	196372	196397	196367	196260	196352
	120309_9	0	1	0	0	1	0	1	0	1	0	0	0	0	0	0	196984	196963	196859	196960	197000	1	0	0	0	0	0	0	196960	196975	196979	196948	196977	196863	196947	196970	196967	196997	196969	196871	196939
	120309_10	1	2	1	1	2	1	0	1	2	1	1	1	1	1	1	196480	196469	196336	196464	196504	2	1	1	1	1	1	1	196462	196474	196471	196447	196459	196362	196457	196461	196462	196487	196463	196359	196441
	120309_11	0	1	0	0	1	0	1	0	1	0	0	0	0	0	0	196910	196905	196801	196897	196945	1	0	0	0	0	0	0	196898	196919	196912	196885	196914	196801	196895	196912	196895	196930	196905	196808	196880
	120309_13	1	2	1	1	2	1	2	1	0	1	1	1	1	1	1	196960	196951	196842	196942	196992	2	1	1	1	1	1	1	196946	196961	196954	196927	196951	196847	196937	196954	196941	196969	196943	196852	196925
	120309_15	0	1	0	0	1	0	1	0	1	0	0	0	0	0	0	196348	196337	196211	196327	196383	1	0	0	0	0	0	0	196339	196349	196343	196323	196325	196243	196333	196342	196329	196359	196334	196232	196316
	120309_16	0	1	0	0	1	0	1	0	1	0	0	0	0	0	0	196878	196846	196732	196852	196903	1	0	0	0	0	0	0	196858	196877	196875	196834	196852	196754	196845	196862	196852	196883	196860	196751	196831
	120309_17	0	1	0	0	1	0	1	0	1	0	0	0	0	0	0	197204	197177	197077	197175	197208	1	0	0	0	0	0	0	197185	197204	197194	197159	197183	197076	197168	197191	197178	197216	197189	197086	197166
	120309_18	0	1	0	0	1	0	1	0	1	0	0	0	0	0	0	197110	197094	196996	197092	197133	1	0	0	0	0	0	0	197094	197110	197102	197083	197099	197002	197094	197104	197093	197125	197093	197008	197078
	120309_19	0	1	0	0	1	0	1	0	1	0	0	0	0	0	0	196882	196870	196746	196859	196909	1	0	0	0	0	0	0	196860	196891	196882	196847	196868	196760	196862	196872	196858	196892	196877	196763	196849
	120309_20	0	1	0	0	1	0	1	0	1	0	0	0	0	0	0	196367	196350	196244	196342	196391	1	0	0	0	0	0	0	196349	196366	196355	196331	196337	196271	196352	196353	196341	196375	196352	196264	196337
120309_septicum	120309_1	196968	197173	197060	196682	196384	196984	196480	196910	196960	196348	196878	197204	197110	196882	196367	0	0	0	0	2	197094	197107	197119	197105	197097	197119	197069	2	2	2	2	2	2	2	1	3	2	2	3	2
	120309_5	196971	197152	197048	196681	196380	196963	196469	196905	196951	196337	196846	197177	197094	196870	196350	0	0	0	0	2	196672	196687	196697	196687	196675	196704	196654	2	2	2	2	2	2	2	1	3	2	2	3	2
	120309_8	196846	197028	196925	196556	196258	196859	196336	196801	196842	196211	196732	197077	196996	196746	196244	0	0	0	0	2	197020	197029	197048	197036	197028	197049	197013	2	2	2	2	2	2	2	1	3	2	2	3	2
	120309_12	196958	197147	197041	196672	196370	196960	196464	196897	196942	196327	196852	197175	197092	196859	196342	0	0	0	0	2	196682	196692	196702	196687	196687	196706	196659	2	2	2	2	2	2	2	1	3	2	2	3	2
	120309_14	197001	197194	197074	196715	196421	197000	196504	196945	196992	196383	196903	197208	197133	196909	196391	2	2	2	2	0	195785	195788	195802	195792	195780	195808	195763	4	4	4	4	4	4	4	3	5	4	4	5	4
120310_nivoides	120310_1	1	2	1	1	2	1	2	1	2	1	1	1	1	1	1	197094	196672	197020	196682	195785	0	1	1	1	1	1	1	197642	196471	197029	197079	196850	198493	196732	196881	196973	197004	196973	196900	197080
	120310_7	0	1	0	0	1	0	1	0	1	0	0	0	0	0	0	197107	196687	197029	196692	195788	1	0	0	0	0	0	0	197645	196480	197047	197092	196845	198509	196751	196893	196986	197030	196977	196913	197093
	120310_11	0	1	0	0	1	0	1	0	1	0	0	0	0	0	0	197119	196697	197048	196702	195802	1	0	0	0	0	0	0	197666	196490	197061	197099	196871	198521	196752	196905	196997	197023	196997	196933	197110
	120310_12	0	1	0	0	1	0	1	0	1	0	0	0	0	0	0	197105	196687	197036	196687	195792	1	0	0	0	0	0	0	197655	196483	197042	197093	196848	198492	196738	196895	196980	197030	196969	196915	197082
	120310_14	0	1	0	0	1	0	1	0	1	0	0	0	0	0	0	197097	196675	197028	196687	195780	1	0	0	0	0	0	0	197646	196473	197038	197083	196845	198496	196735	196885	196981	197015	196976	196913	197099
	120310_15	0	1	0	0	1	0	1	0	1	0	0	0	0	0	0	197119	196704	197049	196706	195808	1	0	0	0	0	0	0	197660	196490	197052	197100	196866	198506	196760	196910	196995	197031	196982	196925	197107
	120310_17	0	1	0	0	1	0	1	0	1	0	0	0	0	0	0	197069	196654	197013	196659	195763	1	0	0	0	0	0	0	197627	196450	197017	197055	196820	198471	196720	196862	196953	196990	196945	196885	197064
120310_septicum	120310_2	196957	197143	197031	196674	196370	196960	196462	196898	196946	196339	196858	197185	197094	196860	196349	2	2	2	2	4	197642	197645	197666	197655	197646	197660	197627	0	0	0	0	0	0	0	1	1	0	0	1	0
	120310_3	196969	197179	197054	196680	196384	196975	196474	196919	196961	196349	196877	197204	197110	196891	196366	2	2	2	2	4	196471	196480	196490	196483	196473	196490	196450	0	0	0	0	0	0	0	1	1	0	0	1	0
	120310_4	196981	197169	197052	196687	196381	196979	196471	196912	196954	196343	196875	197194	197102	196882	196355	2	2	2	2	4	197029	197047	197061	197042	197038	197052	197017	0	0	0	0	0	0	0	1	1	0	0	1	0
	120310_5	196937	197129	197020	196658	196366	196948	196447	196885	196927	196323	196834	197159	197083	196847	196331	2	2	2	2	4	197079	197092	197099	197093	197083	197100	197055	0	0	0	0	0	0	0	1	1	0	0	1	0
	120310_6	196958	197148	197043	196683	196368	196977	196459	196914	196951	196325	196852	197183	197099	196868	196337	2	2	2	2	4	196850	196845	196871	196848	196845	196866	196820	0	0	0	0	0	0	0	1	1	0	0	1	0
	120310_8	196864	197047	196948	196566	196276	196863	196362	196801	196847	196243	196754	197076	197002	196760	196271	2	2	2	2	4	198493	198509	198521	198492	198496	198506	198471	0	0	0	0	0	0	0	1	1	0	0	1	0
	120310_9	196954	197148	197035	196664	196372	196947	196457	196895	196937	196333	196845	197168	197094	196862	196352	2	2	2	2	4	196732	196751	196752	196738	196735	196760	196720	0	0	0	0	0	0	0	1	1	0	0	1	0
	120310_10	196967	197158	197036	196675	196375	196970	196461	196912	196954	196342	196862	197191	197104	196872	196353	1	1	1	1	3	196881	196893	196905	196895	196885	196910	196862	1	1	1	1	1	1	1	0	2	1	1	2	1
	120310_13	196957	197145	197036	196671	196372	196967	196462	196895	196941	196329	196852	197178	197093	196858	196341	3	3	3	3	5	196973	196986	196997	196980	196981	196995	196953	1	1	1	1	1	1	1	2	0	1	1	2	1
	120310_16	196975	197177	197062	196704	196397	196997	196487	196930	196969	196359	196883	197216	197125	196892	196375	2	2	2	2	4	197004	197030	197023	197030	197015	197031	196990	0	0	0	0	0	0	0	1	1	0	0	1	0
	120310_18	196958	197157	197043	196674	196367	196969	196463	196905	196943	196334	196860	197189	197093	196877	196352	2	2	2	2	4	196973	196977	196997	196969	196976	196982	196945	0	0	0	0	0	0	0	1	1	0	0	1	0
	120310_19	196865	197047	196934	196567	196260	196871	196359	196808	196852	196232	196751	197086	197008	196763	196264	3	3	3	3	5	196900	196913	196933	196915	196913	196925	196885	1	1	1	1	1	1	1	2	2	1	1	0	1
	120310_20	196937	197134	197018	196646	196352	196939	196441	196880	196925	196316	196831	197166	197078	196849	196337	2	2	2	2	4	197080	197093	197110	197082	197099	197107	197064	0	0	0	0	0	0	0	1	1	0	0	1	0
