# Supplementary material for: Clinical significance and simultaneous microevolution of two closely-related nontuberculous mycobacteria species
Source: Front Microbiol. 2026 Apr 7;17:1791000. doi: 10.3389/fmicb.2026.1791000 (PMC13095810; doi:10.3389/fmicb.2026.1791000)
Supplement: Supplementary file 2 [file Data_Sheet_2.XLSX]

## Sheet: synonymous_variant_complete
summary of synonymous_variant of 18 M. septicum_SNVs
120309_14_120309_1_sep_SNVs
CHROM	POS	TYPE	REF	ALT	EVIDENCE	FTYPE	STRAND	NT_POS	AA_POS	EFFECT	LOCUS_TAG	GENE	PRODUCT
120309_1_chr	5520390	snp	A	C	C:135 A:0	CDS	+	1203/1236	401/411	synonymous_variant c.1203A>C p.Gly401Gly	JGBLNNAI_26460	soxC_4	Dibenzothiophene desulfurization enzyme C
summary of synonymous_variant of 22 M. nivoides_SNVs
120309_3_120309_2_niv_SNVs
CHROM	POS	TYPE	REF	ALT	EVIDENCE	FTYPE	STRAND	NT_POS	AA_POS	EFFECT	LOCUS_TAG	GENE	PRODUCT
120309_2_chr	1837288	snp	C	T	T:171 C:1	CDS	+	199/1005	67/334	synonymous_variant c.199C>T p.Leu67Leu	HIAKAFNP_09125		hypothetical protein
120309_13_120309_2_niv_SNVs
CHROM	POS	TYPE	REF	ALT	EVIDENCE	FTYPE	STRAND	NT_POS	AA_POS	EFFECT	LOCUS_TAG	GENE	PRODUCT
120309_2_chr	6121189	snp	G	T	T:194 G:0	CDS	-	4146/10398	1382/3465	synonymous_variant c.4146C>A p.Ala1382Ala	HIAKAFNP_30185	lgrD_5	Linear gramicidin synthase subunit D

## Sheet: Raw data of 18 M. septicum_SNVs
Raw data of 18 M. septicum_SNVs
120309_1_120309_1_sep_SNVs
CHROM	POS	TYPE	REF	ALT	EVIDENCE	FTYPE	STRAND	NT_POS	AA_POS	EFFECT	LOCUS_TAG	GENE	PRODUCT
/
120309_5_120309_1_sep_SNVs
CHROM	POS	TYPE	REF	ALT	EVIDENCE	FTYPE	STRAND	NT_POS	AA_POS	EFFECT	LOCUS_TAG	GENE	PRODUCT
/
120309_8_120309_1_sep_SNVs
CHROM	POS	TYPE	REF	ALT	EVIDENCE	FTYPE	STRAND	NT_POS	AA_POS	EFFECT	LOCUS_TAG	GENE	PRODUCT
/
120309_12_120309_1_sep_SNVs
CHROM	POS	TYPE	REF	ALT	EVIDENCE	FTYPE	STRAND	NT_POS	AA_POS	EFFECT	LOCUS_TAG	GENE	PRODUCT
/
120309_14_120309_1_sep_SNVs
CHROM	POS	TYPE	REF	ALT	EVIDENCE	FTYPE	STRAND	NT_POS	AA_POS	EFFECT	LOCUS_TAG	GENE	PRODUCT
120309_1_chr	457093	snp	C	T	T:93 C:0	CDS	-	1010/1689	337/562	missense_variant c.1010G>A p.Arg337His	JGBLNNAI_02300	cysG_1	Siroheme synthase
120309_1_chr	5520390	snp	A	C	C:135 A:0	CDS	+	1203/1236	401/411	synonymous_variant c.1203A>C p.Gly401Gly	JGBLNNAI_26460	soxC_4	Dibenzothiophene desulfurization enzyme C
120310_2_120309_1_sep_SNVs
CHROM	POS	TYPE	REF	ALT	EVIDENCE	FTYPE	STRAND	NT_POS	AA_POS	EFFECT	LOCUS_TAG	GENE	PRODUCT
120309_1_chr	4723341	snp	C	T	T:197 C:1
120309_1_chr	6849025	snp	C	T	T:196 C:0	CDS	-	523/1089	175/362	missense_variant c.523G>A p.Val175Ile	JGBLNNAI_33055	rutD_3	Putative aminoacrylate hydrolase RutD
120310_3_120309_1_sep_SNVs
CHROM	POS	TYPE	REF	ALT	EVIDENCE	FTYPE	STRAND	NT_POS	AA_POS	EFFECT	LOCUS_TAG	GENE	PRODUCT
120309_1_chr	4723341	snp	C	T	T:171 C:0
120309_1_chr	6849025	snp	C	T	T:206 C:0	CDS	-	523/1089	175/362	missense_variant c.523G>A p.Val175Ile	JGBLNNAI_33055	rutD_3	Putative aminoacrylate hydrolase RutD
120310_4_120309_1_sep_SNVs
CHROM	POS	TYPE	REF	ALT	EVIDENCE	FTYPE	STRAND	NT_POS	AA_POS	EFFECT	LOCUS_TAG	GENE	PRODUCT
120309_1_chr	4723341	snp	C	T	T:164 C:0
120309_1_chr	6849025	snp	C	T	T:171 C:0	CDS	-	523/1089	175/362	missense_variant c.523G>A p.Val175Ile	JGBLNNAI_33055	rutD_3	Putative aminoacrylate hydrolase RutD
120310_5_120309_1_sep_SNVs
CHROM	POS	TYPE	REF	ALT	EVIDENCE	FTYPE	STRAND	NT_POS	AA_POS	EFFECT	LOCUS_TAG	GENE	PRODUCT
120309_1_chr	4723341	snp	C	T	T:504 C:0
120309_1_chr	6849025	snp	C	T	T:535 C:1	CDS	-	523/1089	175/362	missense_variant c.523G>A p.Val175Ile	JGBLNNAI_33055	rutD_3	Putative aminoacrylate hydrolase RutD
120310_6_120309_1_sep_SNVs
CHROM	POS	TYPE	REF	ALT	EVIDENCE	FTYPE	STRAND	NT_POS	AA_POS	EFFECT	LOCUS_TAG	GENE	PRODUCT
120309_1_chr	4723341	snp	C	T	T:140 C:0
120309_1_chr	6849025	snp	C	T	T:180 C:0	CDS	-	523/1089	175/362	missense_variant c.523G>A p.Val175Ile	JGBLNNAI_33055	rutD_3	Putative aminoacrylate hydrolase RutD
120310_8_120309_1_sep_SNVs
CHROM	POS	TYPE	REF	ALT	EVIDENCE	FTYPE	STRAND	NT_POS	AA_POS	EFFECT	LOCUS_TAG	GENE	PRODUCT
120309_1_chr	4723341	snp	C	T	T:167 C:0
120309_1_chr	6849025	snp	C	T	T:189 C:0	CDS	-	523/1089	175/362	missense_variant c.523G>A p.Val175Ile	JGBLNNAI_33055	rutD_3	Putative aminoacrylate hydrolase RutD
120310_9_120309_1_sep_SNVs
CHROM	POS	TYPE	REF	ALT	EVIDENCE	FTYPE	STRAND	NT_POS	AA_POS	EFFECT	LOCUS_TAG	GENE	PRODUCT
120309_1_chr	6849025	snp	C	T	T:262 C:0	CDS	-	523/1089	175/362	missense_variant c.523G>A p.Val175Ile	JGBLNNAI_33055	rutD_3	Putative aminoacrylate hydrolase RutD
120310_10_120309_1_sep_SNVs
CHROM	POS	TYPE	REF	ALT	EVIDENCE	FTYPE	STRAND	NT_POS	AA_POS	EFFECT	LOCUS_TAG	GENE	PRODUCT
120309_1_chr	4723341	snp	C	T	T:139 C:0
120309_1_chr	6849025	snp	C	T	T:170 C:0	CDS	-	523/1089	175/362	missense_variant c.523G>A p.Val175Ile	JGBLNNAI_33055	rutD_3	Putative aminoacrylate hydrolase RutD
120310_13_120309_1_sep_SNVs
CHROM	POS	TYPE	REF	ALT	EVIDENCE	FTYPE	STRAND	NT_POS	AA_POS	EFFECT	LOCUS_TAG	GENE	PRODUCT
120309_1_chr	4268622	snp	T	C	C:227 T:0	CDS	-	1048/1284	350/427	missense_variant c.1048A>G p.Ile350Val	JGBLNNAI_20565		hypothetical protein
120309_1_chr	4723341	snp	C	T	T:194 C:0
120309_1_chr	6849025	snp	C	T	T:193 C:0	CDS	-	523/1089	175/362	missense_variant c.523G>A p.Val175Ile	JGBLNNAI_33055	rutD_3	Putative aminoacrylate hydrolase RutD
120310_16_120309_1_sep_SNVs
CHROM	POS	TYPE	REF	ALT	EVIDENCE	FTYPE	STRAND	NT_POS	AA_POS	EFFECT	LOCUS_TAG	GENE	PRODUCT
120309_1_chr	4723341	snp	C	T	T:188 C:1
120309_1_chr	6849025	snp	C	T	T:223 C:0	CDS	-	523/1089	175/362	missense_variant c.523G>A p.Val175Ile	JGBLNNAI_33055	rutD_3	Putative aminoacrylate hydrolase RutD
120310_18_120309_1_sep_SNVs
CHROM	POS	TYPE	REF	ALT	EVIDENCE	FTYPE	STRAND	NT_POS	AA_POS	EFFECT	LOCUS_TAG	GENE	PRODUCT
120309_1_chr	4723341	snp	C	T	T:201 C:0
120309_1_chr	6849025	snp	C	T	T:209 C:0	CDS	-	523/1089	175/362	missense_variant c.523G>A p.Val175Ile	JGBLNNAI_33055	rutD_3	Putative aminoacrylate hydrolase RutD
120310_19_120309_1_sep_SNVs
CHROM	POS	TYPE	REF	ALT	EVIDENCE	FTYPE	STRAND	NT_POS	AA_POS	EFFECT	LOCUS_TAG	GENE	PRODUCT
120309_1_chr	4723341	snp	C	T	T:174 C:1
120309_1_chr	5829277	snp	G	T	T:228 G:0	CDS	+	547/1221	183/406	missense_variant c.547G>T p.Ala183Ser	JGBLNNAI_28035		Cytochrome p450 CYP199A2
120309_1_chr	6849025	snp	C	T	T:240 C:0	CDS	-	523/1089	175/362	missense_variant c.523G>A p.Val175Ile	JGBLNNAI_33055	rutD_3	Putative aminoacrylate hydrolase RutD
120310_20_120309_1_sep_SNVs
CHROM	POS	TYPE	REF	ALT	EVIDENCE	FTYPE	STRAND	NT_POS	AA_POS	EFFECT	LOCUS_TAG	GENE	PRODUCT
120309_1_chr	4723341	snp	C	T	T:162 C:0
120309_1_chr	6849025	snp	C	T	T:200 C:0	CDS	-	523/1089	175/362	missense_variant c.523G>A p.Val175Ile	JGBLNNAI_33055	rutD_3	Putative aminoacrylate hydrolase RutD

## Sheet: Raw data of 22 M. nivoides_SNVs
Raw data of 22 M. nivoides_SNVs
120309_2_120309_2_niv_SNVs
CHROM	POS	TYPE	REF	ALT	EVIDENCE	FTYPE	STRAND	NT_POS	AA_POS	EFFECT	LOCUS_TAG	GENE	PRODUCT
/
120309_3_120309_2_niv_SNVs
CHROM	POS	TYPE	REF	ALT	EVIDENCE	FTYPE	STRAND	NT_POS	AA_POS	EFFECT	LOCUS_TAG	GENE	PRODUCT
120309_2_chr	1837288	snp	C	T	T:171 C:1	CDS	+	199/1005	67/334	synonymous_variant c.199C>T p.Leu67Leu	HIAKAFNP_09125		hypothetical protein
120309_4_120309_2_niv_SNVs
CHROM	POS	TYPE	REF	ALT	EVIDENCE	FTYPE	STRAND	NT_POS	AA_POS	EFFECT	LOCUS_TAG	GENE	PRODUCT
/
120309_6_120309_2_niv_SNVs
CHROM	POS	TYPE	REF	ALT	EVIDENCE	FTYPE	STRAND	NT_POS	AA_POS	EFFECT	LOCUS_TAG	GENE	PRODUCT
/
120309_7_120309_2_niv_SNVs
CHROM	POS	TYPE	REF	ALT	EVIDENCE	FTYPE	STRAND	NT_POS	AA_POS	EFFECT	LOCUS_TAG	GENE	PRODUCT
120309_2_chr	1669312	snp	G	T	T:126 G:0
120309_2_chr	4916460	del	GC	G	G:141 GC:0	CDS	-	157/1137	53/378	frameshift_variant c.157delG p.Ala53fs	HIAKAFNP_24275	desA3_3	NADPH-dependent stearoyl-CoA 9-desaturase
120309_9_120309_2_niv_SNVs
CHROM	POS	TYPE	REF	ALT	EVIDENCE	FTYPE	STRAND	NT_POS	AA_POS	EFFECT	LOCUS_TAG	GENE	PRODUCT
/
120309_10_120309_2_niv_SNVs
CHROM	POS	TYPE	REF	ALT	EVIDENCE	FTYPE	STRAND	NT_POS	AA_POS	EFFECT	LOCUS_TAG	GENE	PRODUCT
120309_2_chr	1881055	snp	T	C	C:132 T:0	CDS	-	631/717	211/238	missense_variant c.631A>G p.Thr211Ala	HIAKAFNP_09345	crt_2	Short-chain-enoyl-CoA hydratase
120309_11_120309_2_niv_SNVs
CHROM	POS	TYPE	REF	ALT	EVIDENCE	FTYPE	STRAND	NT_POS	AA_POS	EFFECT	LOCUS_TAG	GENE	PRODUCT
/
120309_13_120309_2_niv_SNVs
CHROM	POS	TYPE	REF	ALT	EVIDENCE	FTYPE	STRAND	NT_POS	AA_POS	EFFECT	LOCUS_TAG	GENE	PRODUCT
120309_2_chr	6121189	snp	G	T	T:194 G:0	CDS	-	4146/10398	1382/3465	synonymous_variant c.4146C>A p.Ala1382Ala	HIAKAFNP_30185	lgrD_5	Linear gramicidin synthase subunit D
120309_15_120309_2_niv_SNVs
CHROM	POS	TYPE	REF	ALT	EVIDENCE	FTYPE	STRAND	NT_POS	AA_POS	EFFECT	LOCUS_TAG	GENE	PRODUCT
/
120309_16_120309_2_niv_SNVs
CHROM	POS	TYPE	REF	ALT	EVIDENCE	FTYPE	STRAND	NT_POS	AA_POS	EFFECT	LOCUS_TAG	GENE	PRODUCT
120309_2_chr	4916460	del	GC	G	G:141 GC:0	CDS	-	157/1137	53/378	frameshift_variant c.157delG p.Ala53fs	HIAKAFNP_24275	desA3_3	NADPH-dependent stearoyl-CoA 9-desaturase
120309_17_120309_2_niv_SNVs
CHROM	POS	TYPE	REF	ALT	EVIDENCE	FTYPE	STRAND	NT_POS	AA_POS	EFFECT	LOCUS_TAG	GENE	PRODUCT
/
120309_18_120309_2_niv_SNVs
CHROM	POS	TYPE	REF	ALT	EVIDENCE	FTYPE	STRAND	NT_POS	AA_POS	EFFECT	LOCUS_TAG	GENE	PRODUCT
/
120309_19_120309_2_niv_SNVs
CHROM	POS	TYPE	REF	ALT	EVIDENCE	FTYPE	STRAND	NT_POS	AA_POS	EFFECT	LOCUS_TAG	GENE	PRODUCT
/
120309_20_120309_2_niv_SNVs
CHROM	POS	TYPE	REF	ALT	EVIDENCE	FTYPE	STRAND	NT_POS	AA_POS	EFFECT	LOCUS_TAG	GENE	PRODUCT
/
120310_1_120309_2_niv_SNVs
CHROM	POS	TYPE	REF	ALT	EVIDENCE	FTYPE	STRAND	NT_POS	AA_POS	EFFECT	LOCUS_TAG	GENE	PRODUCT
120309_2_chr	334242	snp	T	G	G:138 T:0	CDS	+	737/948	246/315	missense_variant c.737T>G p.Val246Gly	HIAKAFNP_01595		UDP-glucose 4-epimerase
120309_2_chr	3662523	del	GC	G	G:123 GC:0	CDS	-	529/1452	177/483	frameshift_variant c.529delG p.Ala177fs	HIAKAFNP_18180	papA2	Trehalose-2-sulfate acyltransferase papA2
120310_7_120309_2_niv_SNVs
CHROM	POS	TYPE	REF	ALT	EVIDENCE	FTYPE	STRAND	NT_POS	AA_POS	EFFECT	LOCUS_TAG	GENE	PRODUCT
/
120310_11_120309_2_niv_SNVs
CHROM	POS	TYPE	REF	ALT	EVIDENCE	FTYPE	STRAND	NT_POS	AA_POS	EFFECT	LOCUS_TAG	GENE	PRODUCT
120309_2_chr	3662523	del	GC	G	G:159 GC:0	CDS	-	529/1452	177/483	frameshift_variant c.529delG p.Ala177fs	HIAKAFNP_18180	papA2	Trehalose-2-sulfate acyltransferase papA2
120310_12_120309_2_niv_SNVs
CHROM	POS	TYPE	REF	ALT	EVIDENCE	FTYPE	STRAND	NT_POS	AA_POS	EFFECT	LOCUS_TAG	GENE	PRODUCT
120309_2_chr	3662523	del	GC	G	G:161 GC:0	CDS	-	529/1452	177/483	frameshift_variant c.529delG p.Ala177fs	HIAKAFNP_18180	papA2	Trehalose-2-sulfate acyltransferase papA2
120310_14_120309_2_niv_SNVs
CHROM	POS	TYPE	REF	ALT	EVIDENCE	FTYPE	STRAND	NT_POS	AA_POS	EFFECT	LOCUS_TAG	GENE	PRODUCT
/
120310_15_120309_2_niv_SNVs
CHROM	POS	TYPE	REF	ALT	EVIDENCE	FTYPE	STRAND	NT_POS	AA_POS	EFFECT	LOCUS_TAG	GENE	PRODUCT
120309_2_chr	3662523	del	GC	G	G:173 GC:0	CDS	-	529/1452	177/483	frameshift_variant c.529delG p.Ala177fs	HIAKAFNP_18180	papA2	Trehalose-2-sulfate acyltransferase papA2
120310_17_120309_2_niv_SNVs
CHROM	POS	TYPE	REF	ALT	EVIDENCE	FTYPE	STRAND	NT_POS	AA_POS	EFFECT	LOCUS_TAG	GENE	PRODUCT
/
